# Supplementary material for: Phylogenetic Analysis of the MS4A and TMEM176 Gene Families
Source: PLoS One. 2010 Feb 23;5(2):e9369. doi: 10.1371/journal.pone.0009369 (PMC2826416; doi:10.1371/journal.pone.0009369)
Supplement: Table S1 — MS4A and TMEM176 homolog and ortholog distribution throughout phylogeny. (0.03 MB XLS) [file pone.0009369.s001.xls]

## Sheet: Sheet1
	Table S1. MS4A and TMEM176 homolog and ortholog distribution throughout phylogeny.
	Species	Common name	Genome status	Gene name
			*
	Homo sapiens	Human	Complete	§	MS4A1	MS4A2	MS4A3	MS4A4A	MS4A5	MS4A6A	MS4A7	MS4A8B		MS4A10		MS4A12	MS4A13	MS4A14	MS4A15		MS4A18	TM176A	TM176B	§
								MS4A4E		MS4A6E
	Pan troglodyte	Chimpanzee	Assembly		MS4A1	MS4A2	MS4A3	MS4A4A	MS4A5	MS4A6A	MS4A7	MS4A8B				MS4A12		MS4A14	MS4A15		MS4A18	TM176A	TM176B
								MS4A4E		MS4A6E
	Macaca mulatta	Macaque	Assembly		MS4A1	MS4A2	MS4A3	MS4A4A	MS4A5	MS4A6A	MS4A7	MS4A8A		MS4A10		MS4A12	MS4A13	MS4A14	MS4A15			TM176A	TM176B
								MS4A4E		MS4A6E		MS4A8B
	Mus musculus	Mouse	Complete		MS4A1	MS4A2	MS4A3	MS4A4B	MS4A5	MS4A6B	MS4A7	MS4A8A	MS4A9	MS4A10	MS4A11	MS4A12	MS4A13		MS4A15		MS4A18	TM176A	TM176B
								MS4A4C		MS4A6C
								MS4A4D		MS4A6D
								MS4A4x
	Rattus norvegicus	Rat	Assembly		MS4A1	MS4A2	MS4A3	MS4A4A		MS4A6B		MS4A8A		MS4A10					MS4A15
								MS4A4C		MS4A6C
										MS4A6D
	Bos taurus	Cow	Assembly		MS4A1	MS4A2			MS4A5	MS4A6A	MS4A7	MS4A8B		MS4A10		MS4A12	MS4A13	MS4A14	MS4A15		MS4A18	TM176A	TM176B
	Equus caballus	Horse	Assembly		MS4A1	MS4A2	MS4A3	MS4A4	MS4A5	MS4A6A		MS4A8B				MS4A12	MS4A13		MS4A15
	Canis lupus familiaris	Dog	Assembly		MS4A1	MS4A2		MS4A4B	MS4A5	MS4A6A	MS4A7							MS4A14
	Monodelphis domestica	Grey short-tailed opossum	Assembly		MS4A1		MS4A3					MS4A8B				MS4A12			MS4A15
	Ornithorhynchus anatinus	Duck-billed Platypus	In Progress		MS4A1	MS4A2						MS4A8A		MS4A10					MS4A15				TM176B
	Gallus gallus	Chicken	Assembly																MS4A15
	Taeniopygia guttata	Zebra finch	Assembly																MS4A15
	Anolis carolinensis	Green anole lizard	Assembly	MS4Ax1
				MS4Ax2
				MS4Ax3
	Ambystoma tigrinum	Tiger salamander		MS4Ax1
	Xenopus tropicalis	Western clawed frog	Assembly	MS4Ax1
				MS4Ax2
	Danio rerio	Zebra fish	Assembly																	MS4A17A.1 - MS4A17.17				TML1.2
																				MS4A17B.1				TML1.3A
																				MS4A17B.2				TML1.3B
																				MS4A17C.1				TMLx
																				MS4A17C.2
	Osmerus mordax	Rainbow smelt																		MS4A17C
	Takifugu rubripes	Japanese pufferfish	Assembly
	Tetraodon nigroviridis	Spotted green pufferfish	Assembly	MS4Ax1																				TML1.3A
				MS4Ax2																				TML1.3B
				MS4Ax3
				MS4Ax4
	Squalus acanthius	Spiny dogfish		MS4Ax1
				MS4Ax2
				MS4Ax3
	Callorhinchus milii	Elephant shark	Assembly
		Jawless vertebrates
		Invertebrates
	* Genome completion status as reported in the NCBI Entrez Genome Project database (http://www.ncbi.nlm.nih.gov/sites/entrez?db=genomeprj). Blank space indicates that no genome project is listed.
	§ These columns contain genes that are homologous but not clearly orthologs.
