# Supplementary material for: Phylogenetic Analysis of the MS4A and TMEM176 Gene Families
Source: PLoS One. 2010 Feb 23;5(2):e9369. doi: 10.1371/journal.pone.0009369 (PMC2826416; doi:10.1371/journal.pone.0009369)
Supplement: Table S2 — MS4A and TMEM176 genes in species used for phylogenetic analysis. (0.03 MB XLS) [file pone.0009369.s002.xls]

## Sheet: Sheet1
Table S2. MS4A and TMEM176 genes in species used for phylogenetic analysis
Species	Name	Identifier
Ambystoma tigrinum	MS4Ax1	GI:45834047
Anolis carolinensis	MS4Ax1	GI:190292654
Anolis carolinensis	MS4Ax2	GI:190296537
Anolis carolinensis	MS4Ax3	GI:190256899
Bos taurus	MS4A13	GI:115497830
Bos taurus	MS4A10	GI:61826753
Bos taurus	MS4A15	GI:119919103
Bos taurus	MS4A8B	GI:77404221
Bos taurus	MS4A18	GI:156120633
Bos taurus	MS4A1	GI:118150824
Bos taurus	MS4A5	GI:118151368
Bos taurus	MS4A7	GI:116004301
Bos taurus	MS4A12	GI:223972665
Bos taurus	TM176B	GI:149944708
Bos taurus	TM176A	GI:45429974
Bos taurus	MS4A2	GI:119907974
Bos taurus	MS4A14	GI:115497373
Danio rerio	TMLx	GI:189530287
Danio rerio	TML1.2	GI:189530276
Danio rerio	TML1.3A	GI:125840623
Danio rerio	TML1.3B	GI:68444943
Danio rerio	MS4A17B.1	GI:189528541
Danio rerio	MS4A17B.2	GI:189528531
Danio rerio	MS4A17A.4	GI:156616368
Danio rerio	MS4A17A.10	GI:189518393
Danio rerio	MS4A17A.12	GI:189518386
Danio rerio	MS4A17A.5	GI:52219104
Danio rerio	MS4A17A.1	GI:62955539
Danio rerio	MS4A17A.2	GI:153791399
Danio rerio	MS4A17A.3	GI:125815053
Danio rerio	MS4A17A.6	GI:131889777
Danio rerio	MS4A17A.11	GI:189518395
Danio rerio	MS4A17A.9	GI:148725845
Danio rerio	MS4A17A.8	GI:187608460
Danio rerio	MS4A17A.7	GI:125815041
Danio rerio	MS4A17A.15	GI:189518394
Danio rerio	MS4A17A.13	GI:148725843
Danio rerio	MS4A17A.17	GI:62955317
Danio rerio	MS4A17A.16	GI:148227370
Danio rerio	MS4A17A.14	GI:189518388
Danio rerio	MS4A17C.2	GI:189519170
Danio rerio	MS4A17C.1	GI:189519168
Gallus gallus	MS4A15	GI:118090987	*
Homo sapiens	MS4A13	GI:187954523
Homo sapiens	MS4A10	GI:34527818
Homo sapiens	MS4A15	GI:56475406
Homo sapiens	MS4A8B	GI:13899295
Homo sapiens	MS4A12	GI:8923206
Homo sapiens	MS4A18	GI:169202217
Homo sapiens	MS4A1	GI:23110987
Homo sapiens	MS4A4A	GI:11559212
Homo sapiens	MS4A4E	GI:239750062
Homo sapiens	MS4A3	GI:73486649
Homo sapiens	MS4A2	GI:4503677
Homo sapiens	MS4A5	GI:23110997
Homo sapiens	MS4A6A	GI:23238238
Homo sapiens	MS4A6E	GI:21264311
Homo sapiens	MS4A7	GI:11139299
Homo sapiens	TM176B	GI:13279326
Homo sapiens	TM176A	GI:119574475
Homo sapiens	MS4A14	GI:119226217
Monodelphis domestica	MS4A15	GI:126333566
Monodelphis domestica	MS4A8B	GI:126333564
Monodelphis domestica	MS4A12	GI:126333562	*
Monodelphis domestica	MS4A1	GI:126333560
Monodelphis domestica	MS4A3	GI:126333468	*
Mus musculus	MS4A13	GI:66793424
Mus musculus	MS4A10	GI:219518458
Mus musculus	MS4A15	GI:219521388
Mus musculus	MS4A8A	GI:11559252
Mus musculus	MS4A12	GI:149270606
Mus musculus	MS4A18	GI:148709454
Mus musculus	MS4A1	GI:6671710
Mus musculus	MS4A4x	GI:149270382
Mus musculus	MS4A4C	GI:255958173
Mus musculus	MS4A4B	GI:114796633
Mus musculus	MS4A4D	GI:142374560
Mus musculus	MS4A9	GI:11559253
Mus musculus	MS4A3	GI:148709489
Mus musculus	MS4A2	GI:7305049
Mus musculus	MS4A5	GI:34147252
Mus musculus	MS4A6D	GI:30580450
Mus musculus	MS4A11	GI:11559258
Mus musculus	MS4A6B	GI:31982630
Mus musculus	MS4A6C	GI:124430755
Mus musculus	MS4A7	GI:71043882
Mus musculus	TM176B	GI:12746434
Mus musculus	TM176A	GI:12746434
Ornithorhynchus anatinus	MS4A10	GI:149638673
Ornithorhynchus anatinus	MS4A15	GI:149638675
Ornithorhynchus anatinus	MS4A8A	GI:149638669
Ornithorhynchus anatinus	MS4A1	GI:149638677	*
Ornithorhynchus anatinus	MS4A2	GI:149638678	*
Ornithorhynchus anatinus	TM176B	GI:149568261
Osmerus mordax	MS4A17C	GI:225707954
Squalus acanthius	MS4Ax1	GI:115392888
Squalus acanthius	MS4Ax2	GI:58320014	*
Squalus acanthius	MS4Ax3	GI:78031403	*
Strongylocentrotus purpuratus	Outgroup	GI:72131538
Taeniopygia guttata	MS4A15	GI:44813525
Tetraodon nigroviridis	MS4Ax2	GI:56347948
Tetraodon nigroviridis	MS4Ax1	GI:51189577
Tetraodon nigroviridis	MS4Ax3	GI:56352846
Tetraodon nigroviridis	MS4Ax4	GI:51228112
Tetraodon nigroviridis	TML1.3A	GI:56350586
Tetraodon nigroviridis	TML1.3B	GI:56346617
Xenopus tropicalis	MS4Ax2	GI:161611636
Xenopus tropicalis	MS4Ax1	GI:113205732
*sequences not included in the multiple sequence alignment
